# Supplementary material for: Mapping histoplasmosis in South East Asia – implications for diagnosis in AIDS
Source: Emerg Microbes Infect. 2019 Jul 31;8(1):1139–45. doi: 10.1080/22221751.2019.1644539 (PMC6711083; doi:10.1080/22221751.2019.1644539)
Supplement: Supplemental Material [file TEMI_A_1644539_SM4495.zip]

Archive with 2 entries (2 files):
- Baker_et_al_supplementary_material_.docx
- Baker_Figure_S1_Revised.docx
